# Supplementary material for: Development of a Rapid Visual Detection Assay for Duck Tembusu Virus Using RT-LAMP-CRISPR/Cas12a
Source: Animals (Basel). 2024 Nov 27;14(23):3439. doi: 10.3390/ani14233439 (PMC11640670; doi:10.3390/ani14233439)
Supplement: Supplementary file 1 [file animals-14-03439-s001.zip]

Archive with 1 entries (1 files):
- animals-3310664-supplementary.pdf
